# Supplementary material for: Quantitative assessment of preoperative serum thyrotropin level and thyroid cancer
Source: Oncotarget. 2016 May 6;7(23):34918–29. doi: 10.18632/oncotarget.9201 (PMC5085199; doi:10.18632/oncotarget.9201)
Supplement: Supplementary file 2 [file oncotarget-07-34918-s002.xlsx]

## Sheet: Sheet1
Study	Year	Ethnicity	Cases	Controls	Study design	TSH in case	TSH in control	Mean age of cases/controls	Male in cases/controls	Quality score
						Mean	SD	N	Mean	SD	N
Lv	2014	Chinese	DTC (34 PTC, 5 FTC, 1 Other)	BTN	RCS	2.55	1.46	40	1.15	1.1	56	40.0/38.0	0.27/0.29	3
Huang	2013	Chinese	DTC (47 PTC, 2 FTC)	TA, NG	RCS	3.13	2.16	49	2.52	3.13	196	NR/NR	0.22/0.17	4
Li	2011	Chinese	DTC (212 PTC, 50 FTC, 21 21 Mix PTC FTC )	NG	RCS	2.49	1.25	283	2.32	0.92	500	40.0/41.0	0.30/0.32	6
Chen	2015	Chinese	DTC	NG	RCS	2.55	3.34	90	1.68	1.21	110	46.0/49.4	0.12/0.19	5
Yu	2015	Chinese	DTC (196 PTC, 6 FTC, 2 MTC, 1 Other)	BTN	RCS	2.84	2.96	205	2.43	3.37	592	45.3/49.0	0.26/0.23	6
Chen	2014	Chinese	TC	NG	RCS	2.18	3.23	58	1.19	0.9	116	44.4/47.5	0.22/0.21	4
Zheng	2009	Chinese	DTC	BTN	RCS	2.2	2.35	130	1.76	1.84	527	NR/NR	NR/NR	5
Wang	2012	Chinese	DTC	BTN	RCS	2.18	2.17	472	1.259	0.884	1027	49.3/50.4	0.23/0.21	6
Hao	2013	Chinese	DTC	NG	RCS	2.92	2.62	207	1.67	1.34	740	44.3/49.9	0.30/0.22	5
Li	2015	Chinese	DTC	BTN	RCS	2.94	1.74	194	1.92	1.45	194	NR/NR	NR/NR	4
Wei	2013	Chinese	DTC (199 PTC, 1 FTC)	BTN	RCS	2.94	1.74	200	1.92	1.45	200	47.4/49.7	0.22/0.20	4
Shi	2010	Chinese	DTC	BTN	RCS	1.95	1.69	269	1.4	1.98	1601	43.4/48.7	0.17/0.23	6
Bai	2012	Chinese	DTC	BTN	RCS	1.74	1.52	135	1.33	1.02	153	46.5/47.9	0.19/0.19	4
Zhu	2012	Chinese	TC	NG	RCS	4.22	1.03	87	2.03	0.45	213	44.2/45.3	0.33/0.34	4
Wang	2012	Chinese	DTC (127 PTC, 52 FTC)	TA, NG	RCS	3.82	1.05	179	2.35	0.79	427	NR/NR	NR/NR	5
Aibaibula	2015	Chinese	TC	TA, NG	RCS	2.87	1.28	21	1.72	0.84	69	NR/NR	NR/NR	3
Ye	2010	Chinese	DTC (43 PTC)	NG	RCS	3.4	1.2	43	2	1.4	385	38.3/32.6	0.28/0.22	3
Xu	2012	Chinese	TC	NG	RCS	2.1	1.38	91	1.51	0.98	541	NR/NR	NR/NR	4
Li	2011	Chinese	DTC (108 PTC, 12 FTC)	NG	RCS	2.99	0.27	120	2.3	0.13	251	NR/NR	NR/NR	4
Chen	2015	Chinese	TC	BTN	RCS	5.96	4.81	176	3.73	3.62	594	43.8/43.3	0.18/0.16	4
Sang	2010	Chinese	DTC (31 PTC, 5 FTC)	TA, NG	RCS	3.56	0.93	36	2.82	0.7	44	NR/NR	NR/NR	3
Yan	2012	Chinese	DTC (64 PTC, 6 FTC, 4 Other)	TA, NG	RCS	2.57	3.32	74	1.67	2.9	347	NR/NR	NR/NR	3
Wang	2011	Chinese	DTC	BTN	RCS	2.8	0.3	389	1.1	0.5	5781	NR/NR	NR/NR	7
Yao	2014	Chinese	DTC (169 PTC, 7 FTC)	BTN	RCS	2.96	1.75	176	1.94	1.42	80	NR/NR	NR/NR	5
Li	2012	Chinese	DTC (50 PTC, 1 FTC)	BTN	RCS	1.69	1.25	51	1.35	1.12	93	44.5/47.6	0.49/0.14	4
Kong	2012	Chinese	DTC (116 PTC, 1 FTC, 4 MTC)	BTN	RCS	2.02	2.59	121	1.62	1.3	264	45.6/48.1	0.25/0.16	5
Chiu	2012	American	DTC (29 PTC, 7 FTC)	BTN	RCS	2.3	3.06	36	1.08	0.98	49	12.9/13.5	0.34/0.18	5
Zeng	2014	Chinese	DTC (485 PTC, 18 FTC)	TA, NG	RCS	2.79	4.06	503	2.31	2.87	531	42.0/49.7	0/0	7
Kim	2013	Korean	DTC (1749 PTC, 10 FTC)	BTN	RCS	1.95	0.9	1759	1.62	0.8	890	47.1/NR	0.18/NR	8
Sohn	2013	Korean	DTC (2881 PTC)	TA	RCS	2.31	2.68	2881	1.66	1.5	910	46.8/44.1	0.15/0.17	9
Haymart a	2008	American	DTC (223 PTC, 18 FTC)	BTD	RC	2.5	4.37	212	1.4	1.6	523	46.0/50.0	0.26/0.16	6
Zafon	2012	Spanish	DTC (228 PTC, 27 FTC, 6 Other)	BTN	RCS	1.61	2.4	261	0.9	1.8	719	49.3/54.4	0.21/0.19	6
Mussa	2013	Italian	DTC (24 PTC, 2 FTC)	NG	RC	3.23	1.59	26	1.64	0.99	99	12.0/11.4	0.15/0.16	5
Wu	2014	Chinese	DTC	BTN	RCS	1.83	0.07	537	1.39	0.03	1595	45.0/49.3	0.24/0.22	8
Vasileiadis	2014	Greek	DTC	BTN	RCS	2.39	1.17	389	2.1	1	447	50.9/51.7	0.19/0.21	7
Wang	2015	Chinese	DTC (239 PTC, 1 FTC, 2 MTC)	BTN	RCS	1.95	1.7	242	1.27	1.63	158	NR/NR	NR/NR	5
Jonklaas	2013	American	DTC (33 PTC, 13 FTC, 2 Other)	BTD	Pilot	1.46	0.58	48	0.97	0.54	17	45.9/52.5	NR/NR	3
Zeng	2014	Chinese	DTC	BTD	RCS	1.94	1.01	25	1.16	0.85	83	50.8/43.8	NR/NR	3
Gul	2010	Turkish	DTC (147 PTC, 13 FTC, 6 Other)	BTN	RCS	1.66	0.96	166	1.09	0.73	275	47.0/44.6	0.19/0.23	6
Kim	2010	Korean	DTC	BTN	RCS	2.5	2.8	296	2.1	2	1342	48.4/51.4	0.22/0.20	7
Moon	2012	Korean	DTC (41 PTC, 1 FTC)	BTN	RCS	2.2	0.97	42	1.87	1.05	441	52.5/53.6	0.14/0.16	5
Jung	2011	Korean	DTC	BTN	RCS	1.78	0.93	425	1.79	0.91	137	NR/NR	NR/NR	5
Dorange	2011	French	DTC (37 PTC, 9 FTC, 1 Other)	BTD	RCS	1.55	0.9	47	0.96	0.52	47	43.5/44.5	0.19/0.19	5
Jin	2010	American	DTC (113 PTC, 12 FTC, 5 Other)	BTD	RCS	5.5	19.2	130	1.4	2.1	184	NR/NR	NR/NR	4
Kim	2011	Korean	DTC (1028 PTC, 52 FTC)	BTD	RCS	2.44	2.81	1080	2.12	2.99	249	47.9/49.5	0.20/0.15	8
Papendieck	2015	Argentine	DTC	BTN	PC	3.7	2.21	14	2.2	1.55	61	13.4/14.0	0.36/0.16	5
Duran	2014	Turkish	TC	BTN	RCS	1.2	0.93	110	0.9	4.68	2562	59.0/59.0	0.21/0.21	7
Li	2013	Chinese	DTC	BTN	RCS	2.33	12.6	1967	1.56	1.95	7228	47.2/48.6	NR/NR	9
Zhang	2014	Chinese	DTC (198 PTC, 5 FTC, 12 MTC, 21 Other)	BTN	RC	2.14	9.16	236	1.915	2.58	662	NR/NR	NR/NR	6
Wang	2013	Chinese	DTC (846 PTC)	TA	CC	2.14	1.69	846	1.81	2.07	506	47.1/48.5	0.27/0.25	6
Yan	2014	Chinese	DTC	BTN	RCS	1.99	3	637	1.48	2.6	1070	45.3/51.3	0.31/0.32	7
Fiore	2009	Italian	DTC (497 PTC)	BTN	PCS	1.1	2.4	497	0.7	3.3	9681	NR/NR	NR/NR	9
Huan	2014	Chinese	DTC	BTN	RCS	1.62	1.06	781	1.92	1.11	1336	NR/NR	NR/NR	8
Yan b	/	Chinese	DTC (212 PTC, 5 FTC, 8 MTC, 10 Other)	BTN	RCS	1.64	1.14	235	1.32	0.91	1097	45.7/49.9	0.18/0.18	8
Jin b	/	Chinese	DTC (555 PTC)	BTN	RCS	2	1.9	555	1.5	1.3	951	NR/NR	0.22/0.19	8
Wang b	/	Chinese	DTC	BTD	RCS	1.88	2.33	1348	1.7564	3.54	1052	44.8/49.8	0.28/0.25	8
a: excluding patients on levothyroxine. b: data identified from unpublished paper. DTC: differentiated thyroid cancer; PTC: papillary thyroid cancer; FTC: follicular thyroid cancer; MTC: medullary thyroid cancer; BTN: benign thyroid nodules; BTD: benign thyroid disease; TA: thyroid adenoma; NG: nodular goiter; RCS: retrospective cross-sectional; PCS: prospective cross-sectional; RC: retrospective…
